# Supplementary material for: Complete plastome sequencing resolves taxonomic relationships among species of Calligonum L. (Polygonaceae) in China
Source: BMC Plant Biol. 2020 Jun 8;20:261. doi: 10.1186/s12870-020-02466-5 (PMC7282103; doi:10.1186/s12870-020-02466-5)
Supplement: Supplementary file 6 — Additional file 6. Excel spreadsheet of the numbers of nucleotide substitutions and sequence distance in 32 complete cp genomes (Sheet1). The upper triangle shows the number of nucleotide substitutions and the lower triangle indicates the number of sequence distance in complete cp genomes. [file 12870_2020_2466_MOESM6_ESM.xlsx]

## Sheet: Sheet1
	C.aphyllum_1956	C.aphyllum_WY	C.arborescens_1944	C.caput medusae_1955	C.caput medusae_S	C.colubrinum_H	C.cordatum_X2	C.densum_MC	C.ebinuricum_A1	C.ebinuricum_A2	C.ebinuricum_S2	C.gobicum_G	C.jeminaicum_J1	C.jeminaicum_J2	C.junceum_0299	C.junceum_1946	C.junceum_BP	C.juochiangense_R2	C.klementzii_Q	C.korlaense_K1	C.korlaense_K2	C.leucocladum_1945	C.mongolicum_1766	C.pumilum_XS1	C.roborowskii_TL	C.roborowskii_TL2	C.rubicundum_1954	C.rubicundum_HP	C.squarrosum_C	C.taklimakanense_TK2	C.yengisaricum_Y	C.yengisaricum_Y2
C.aphyllum_1956	**	14	1399	1299	1325	405	118	131	660	639	662	461	2297	2285	1204	1173	1141	369	448	376	355	653	360	355	642	512	568	492	404	950	590	608
C.aphyllum_WY	1.52994e-05	**	1409	1309	1333	413	126	139	668	649	670	467	2304	2292	1210	1180	1147	375	456	380	361	661	368	363	636	520	574	500	412	956	598	616
C.arborescens_1944	0.000965739	0.000981136	**	422	407	1538	1425	1438	1697	1719	1698	1586	1654	1641	717	669	649	1475	1569	1498	1450	1689	1481	1474	1734	1619	1693	1634	1539	1982	1670	1684
C.caput medusae_1955	0.00104187	0.00105726	0.000533082	**	88	1440	1327	1340	1614	1624	1615	1486	1570	1559	639	583	571	1343	1453	1365	1317	1606	1365	1362	1588	1494	1591	1534	1441	1889	1543	1559
C.caput medusae_S	0.00101125	0.00102663	0.000510165	0.000152119	**	1459	1351	1364	1639	1649	1640	1505	1604	1593	662	608	594	1367	1472	1390	1342	1631	1384	1381	1610	1516	1613	1557	1458	1910	1563	1577
C.colubrinum_H	0.000612557	0.00062791	0.00111931	0.00119538	0.00114175	**	431	444	453	436	453	214	2439	2422	1329	1294	1262	328	380	373	352	444	330	293	626	481	317	246	1	933	518	534
C.cordatum_X2	0.000237186	0.000237203	0.000927473	0.00100363	0.000973001	0.000543686	**	13	691	672	689	487	2328	2310	1231	1202	1166	395	470	406	383	682	382	377	674	540	592	524	430	975	618	634
C.densum_MC	0.00024486	0.000244877	0.000935224	0.00101139	0.000980753	0.000551395	7.64889e-06	**	703	684	701	500	2341	2323	1220	1215	1179	408	483	419	396	694	395	390	687	553	605	537	443	988	631	647
C.ebinuricum_A1	0.00094281	0.0009582	0.00144998	0.00150304	0.00146474	0.000758156	0.000881571	0.000881652	**	210	60	495	2604	2591	1553	1509	1489	553	646	592	562	51	579	557	821	710	598	545	454	1082	711	731
C.ebinuricum_A2	0.000904048	0.000919435	0.00141883	0.00147183	0.00143353	0.000719529	0.000842841	0.000842918	9.18274e-05	**	228	435	2603	2588	1544	1494	1480	566	591	547	527	221	524	504	826	715	540	484	437	1135	712	730
C.ebinuricum_S2	0.00095041	0.000965798	0.00146521	0.00151827	0.00147996	0.000765755	0.000889161	0.000889243	8.41564e-05	8.41751e-05	**	497	2608	2593	1553	1509	1487	553	642	592	562	19	575	557	823	708	600	545	454	1082	707	727
C.gobicum_G	0.000589645	0.000604993	0.00109638	0.00115715	0.00111883	0.000405428	0.000536078	0.000543786	0.000658656	0.000627621	0.000666268	**	2484	2469	1367	1336	1302	357	395	364	341	490	345	304	674	505	316	248	213	981	550	568
C.jeminaicum_J1	0.00264581	0.00265364	0.00286035	0.00298102	0.00293546	0.00285353	0.00260001	0.00260792	0.00312435	0.00308471	0.00313184	0.00282302	**	165	1639	1584	1575	2363	2458	2378	2361	2599	2370	2369	2618	2498	2596	2531	2438	2867	2575	2593
C.jeminaicum_J2	0.00269988	0.00270772	0.00287606	0.003012	0.00296643	0.00289993	0.00265403	0.00266194	0.00317087	0.00313119	0.00317833	0.00286944	0.00040933	**	1624	1583	1558	2345	2440	2360	2345	2586	2354	2353	2600	2482	2576	2512	2421	2849	2566	2582
C.junceum_0299	0.000604882	0.000604919	0.00102859	0.00115	0.00112716	0.000773472	0.00055898	0.000566637	0.00106551	0.00105737	0.00107309	0.000750521	0.0027599	0.00280603	**	245	82	1261	1346	1280	1249	1544	1258	1255	1523	1404	1472	1419	1328	1858	1486	1502
C.junceum_1946	0.000651022	0.000658721	0.00106695	0.00118834	0.0011655	0.000804345	0.000605114	0.00061283	0.00110413	0.00109594	0.00111171	0.000766084	0.00280625	0.00285254	0.000289114	**	181	1238	1331	1248	1228	1502	1243	1242	1526	1391	1443	1384	1293	1830	1467	1485
C.junceum_BP	0.00063545	0.000635489	0.00103611	0.0011575	0.00113467	0.000804019	0.00058955	0.000597262	0.00110373	0.00109557	0.0011113	0.000781077	0.00279775	0.00284385	8.36241e-05	0.00031191	**	1196	1279	1213	1184	1480	1191	1188	1476	1337	1405	1352	1261	1795	1422	1438
C.juochiangense_R2	0.000505252	0.00052059	0.00101931	0.00107996	0.00106465	0.000505066	0.000451695	0.000459393	0.000850229	0.000811645	0.000857823	0.000505058	0.00266855	0.00273788	0.000650728	0.000681585	0.000681282	**	366	155	122	546	316	275	480	327	466	420	327	774	468	482
C.klementzii_Q	0.000673674	0.000689027	0.00118034	0.00127159	0.00123329	0.000604512	0.000620119	0.000627833	0.00094224	0.000903384	0.000949813	0.00060447	0.00288339	0.00293743	0.000819176	0.000850119	0.000849709	0.000543212	**	377	346	631	116	139	656	500	505	432	379	988	542	560
C.korlaense_K1	0.000566494	0.000566525	0.00108069	0.00113365	0.00111069	0.000551065	0.00051295	0.000520654	0.000896304	0.000857508	0.000903896	0.000550977	0.00272998	0.00279932	0.000696699	0.000735204	0.000727245	0.000229426	0.000589131	**	85	585	289	290	502	354	475	422	372	807	510	526
C.korlaense_K2	0.000512942	0.000528282	0.00101934	0.00107234	0.00104937	0.000497524	0.000459386	0.000467086	0.000835051	0.000796319	0.000842647	0.00049744	0.00266121	0.00273056	0.000658434	0.000689301	0.00068899	0.000175897	0.00053559	0.000160581	**	555	256	259	482	329	452	402	351	777	475	491
C.leucocladum_1945	0.000950395	0.000965784	0.00146518	0.00151824	0.00147994	0.000750435	0.000889155	0.000889236	8.41551e-05	8.41744e-05	6.11925e-05	0.000666263	0.00313179	0.00317831	0.00107308	0.0011117	0.00111129	0.000857817	0.000919167	0.000903889	0.000842641	**	564	546	814	701	593	538	445	1073	696	716
C.mongolicum_1766	0.000666024	0.000681376	0.00117268	0.00126394	0.00122564	0.000596951	0.000612468	0.000620181	0.000942319	0.00090346	0.000949893	0.00059691	0.00287574	0.00292981	0.000811527	0.000842466	0.00084206	0.000535643	6.88173e-05	0.000581484	0.000527939	0.000919244	**	91	584	447	457	382	329	916	490	508
C.pumilum_XS1	0.000673658	0.000689011	0.00114966	0.00127157	0.00123327	0.000604512	0.000620105	0.000627818	0.000942233	0.000903384	0.00094982	0.000604461	0.00288337	0.00293743	0.000819164	0.000850112	0.000849696	0.000543204	0.000229391	0.000589131	0.00053559	0.000919174	0.00022178	**	567	428	414	343	292	899	453	469
C.roborowskii_TL	0.00122568	0.00124101	0.00172549	0.00181627	0.00178563	0.00124831	0.00117216	0.00117993	0.00159425	0.00155533	0.0016018	0.00124072	0.0033761	0.00343023	0.00139419	0.00142546	0.00142479	0.000956769	0.00127098	0.00102571	0.000964549	0.00160178	0.00126341	0.00127097	**	388	782	726	625	1023	704	722
C.roborowskii_TL2	0.000635767	0.000651126	0.00114262	0.00122624	0.00119559	0.000681486	0.000582193	0.000589907	0.00102704	0.000988339	0.00103462	0.000673808	0.00284645	0.00290053	0.000781334	0.000812285	0.000811887	0.000344382	0.000727217	0.000405636	0.00035208	0.00103461	0.000696704	0.000704301	0.000849449		637	573	480	877	572	590
C.rubicundum_1954	0.000689893	0.000705262	0.0012126	0.00127337	0.00124269	0.000505375	0.000636274	0.000643999	0.000743648	0.000727852	0.000766589	0.000490001	0.00287208	0.00291084	0.000850933	0.000881882	0.000866179	0.000589839	0.000712316	0.000651126	0.000597541	0.000766583	0.00070477	0.000712305	0.00133399	0.000766542	**	375	316	1090	653	669
C.rubicundum_HP	0.000543686	0.000559036	0.00108874	0.00114951	0.00111121	0.000367172	0.000490129	0.000497833	0.000712267	0.000673545	0.000719871	0.000359481	0.0027771	0.00282347	0.000712267	0.000727808	0.000742823	0.000474492	0.00057386	0.000512754	0.000466868	0.000719865	0.000566295	0.000573855	0.0012178	0.000650907	0.000459411	**	247	1045	602	622
C.squarrosum_C	0.000612557	0.00062791	0.00111931	0.00119539	0.00114175	0	0.000543686	0.000551395	0.000758162	0.000719535	0.000765761	0.000405428	0.00285353	0.00289993	0.000773472	0.000804345	0.000804019	0.000505066	0.000604512	0.000551065	0.000497524	0.00075044	0.000596951	0.000604512	0.00124831	0.000681486	0.000505375	0.000367175	**	932	517	533
C.taklimakanense_TK2	0.00147855	0.00149396	0.00194757	0.00201563	0.00199264	0.00140161	0.00141736	0.00142516	0.00177804	0.00173937	0.00178556	0.00147058	0.00365165	0.00369049	0.00160896	0.00163248	0.00163946	0.00114816	0.00149326	0.00117891	0.00113301	0.00178554	0.0014857	0.00149325	0.00194527	0.00132476	0.00158707	0.00143242	0.00140161	**	932	946
C.yengisaricum_Y	0.00111046	0.00112584	0.00157928	0.00164729	0.00161665	0.00108696	0.00105693	0.00106469	0.00137135	0.00139374	0.00137889	0.00110991	0.00329848	0.00332973	0.00122542	0.00122588	0.00124828	0.000964239	0.00112494	0.00104855	0.000994987	0.00137886	0.00111745	0.00112493	0.00176864	0.00116368	0.00119531	0.00105639	0.00108696	0.00194432	**	22
C.yengisaricum_Y2	0.0011411	0.00115649	0.00160994	0.00167794	0.00164728	0.00111758	0.00108756	0.00109532	0.00140202	0.00142438	0.00140955	0.00114054	0.00332919	0.00336042	0.00125605	0.00125653	0.00127891	0.000994842	0.00115556	0.00107916	0.0010256	0.00140952	0.00114807	0.00115554	0.00179928	0.00119431	0.00122596	0.00108703	0.00111758	0.00197492	3.05668e-05	**
