# Supplementary material for: Complete plastome sequencing resolves taxonomic relationships among species of Calligonum L. (Polygonaceae) in China
Source: BMC Plant Biol. 2020 Jun 8;20:261. doi: 10.1186/s12870-020-02466-5 (PMC7282103; doi:10.1186/s12870-020-02466-5)
Supplement: Supplementary file 10 — Additional file 10. Excel spreadsheet of the heterozygous sites and inter-individual polymorphic sites of nrITS sequences. * represents the sequence from Genbank. △ = CGGAGATC. [file 12870_2020_2466_MOESM10_ESM.xlsx]

## Sheet: Sheet1
The heterozygous sites and inter-individual polymorphic sites of nrITS sequences. * represents the sequence from Genbank. △=CGGAGATC.
species	sample-ID	ITS1																														5.8S					ITS2
site no.		69	72	75	76	77	81	83	84	86	96	104	115	128	131	132	135	148	151	153	154	158	163	171	183	197	220	266	273	284	285	328	341	387	420	426	473	474	475	476	478	493	495	515	529	535	545	546	549
C. aphyllum	SS-WY	C	T	T	-	A	A	C	C	A	G	-	C	C	-	-	G	C	W	T	A	A	C	C	-	G	T	G	T	T	-	G	G	G	C	A	C	C	G	C	G	G	G	C	C	C	T	T	G
C. aphyllum	HM1956	C	T	T	-	A	A	C	C	A	G	-	C	C	-	-	G	C	A	T	A	A	C	C	-	G	T	G	T	T	-	G	G	G	C	A	C	C	S	C	S	G	G	C	C	C	T	T	G
C. ebinuricum	SS-A1	C	-	T	-	A	A	C	A	A	G	△	C	C	-	-	G	C	A	T	A	A	C	C	-	G	T	G	T	T	-	G	G	G	C	G	T	-	G	C	G	G	G	C	C	C	T	T	G
C. ebinuricum	SS-A2	C	-	T	-	A	A	C	A	A	G	△	C	C	-	-	G	C	A	T	A	A	C	C	-	G	T	G	T	T	-	G	G	G	C	G	T	-	G	C	G	G	G	C	C	C	T	T	G
C. ebinuricum	SS-S2	C	-	T	-	A	A	C	A	A	G	△	C	C	-	-	G	C	A	T	A	A	C	C	-	G	T	G	T	T	-	G	G	G	C	G	T	-	G	C	G	G	G	C	C	C	T	T	G
C. ebinuricum	JQ731664*	C	-	T	-	A	A	C	A	A	G	△	C	C	-	-	G	C	A	T	A	A	C	C	-	G	T	G	T	T	-	G	G	G	C	G	T	-	G	C	G	G	G	C	C	C	T	T	G
C. gobicum	SS-G	C	-	T	-	A	A	C	A	A	G	△	C	C	-	-	G	C	A	C	A	A	C	C	-	G	T	G	T	T	-	G	G	G	C	R	C	C	G	C	G	G	G	C	C	C	T	T	G
C. gobicum	JX987229*	C	-	-	-	A	A	C	A	A	G	△	C	C	-	-	G	C	A	T	A	A	C	C	-	G	T	G	T	T	-	G	G	G	C	G	T	-	G	C	G	G	G	C	C	C	T	T	G
C. jeminaicum	SS-J1	C	-	T	-	A	A	C	A	A	G	△	C	C	-	-	G	C	A	C	A	A	C	C	-	G	T	G	T	T	-	G	G	G	C	G	C	-	G	C	G	G	G	C	C	C	T	T	G
C. jeminaicum	SS-J2	C	-	T	-	A	A	C	A	A	G	△	C	C	-	-	G	C	A	T	A	A	C	C	-	G	T	G	T	T	-	G	G	G	C	G	C	-	G	C	G	G	G	C	C	C	T	T	G
C. junceum	SS-BP	C	T	T	-	A	A	C	A	A	G	-	C	C	-	-	G	C	A	T	A	A	C	C	-	G	T	G	T	T	-	G	G	G	C	A	C	-	G	C	G	G	G	C	C	C	T	T	G
C. junceum	HM0299	C	T	T	-	A	A	C	A	A	G	-	C	C	-	-	G	C	A	T	A	A	C	C	-	G	T	G	T	K	-	G	G	G	C	A	C	-	G	C	G	G	G	C	C	C	G	C	G
C. junceum	HM1946	C	T	T	A	A	A	C	A	A	G	CGGAGAWC	C	C	-	-	G	C	A	T	A	A	C	C	-	G	T	G	T	T	-	G	G	G	C	A	C	-	G	C	G	G	G	C	C	C	K	Y	G
C. junceum	JX987230*	C	T	T	-	A	A	C	A	A	G	-	C	C	-	-	G	C	A	T	T	A	C	C	-	G	T	G	T	T	-	G	G	G	C	A	C	-	G	C	G	G	G	C	C	C	T	T	G
C. arborescens	HM1944	C	T	T	-	A	A	C	C	A	G	-	C	C	-	-	G	C	A	T	A	A	C	C	-	G	T	G	T	T	A	G	G	G	C	A	C	G	C	G	G	G	G	C	C	C	T	T	G
C. densum	SS-MC	C	T	T	-	A	A	C	C	A	G	-	C	C	-	-	G	C	A	T	A	A	C	C	-	G	T	G	T	T	-	G	G	G	C	A	C	S	S	S	G	G	G	C	C	C	T	T	G
C. cordatum	SS-X2	C	T	T	-	A	A	C	C	A	G	-	C	C	-	-	G	C	A	T	A	A	C	C	-	G	T	G	T	T	-	G	G	G	C	A	C	C	G	C	G	G	G	C	C	C	T	T	G
C. colubrinum	SS-H	C	-	T	-	A	A	C	A	A	G	△	C	C	-	-	G	C	A	Y	A	A	C	C	-	G	T	G	T	T	-	G	G	G	C	A	C	G	C	G	G	G	G	C	C	C	T	T	G
C. klementzii	SS-Q	C	-	T	-	A	A	C	A	A	G	△	C	C	-	-	G	C	A	Y	A	A	C	C	-	G	T	G	T	T	-	G	G	G	C	A	C	G	C	G	G	G	G	C	C	C	T	T	G
C. korlaense	SS-K1	C	-	T	-	A	A	C	A	A	G	△	C	C	-	-	G	C	A	T	A	A	C	C	-	G	T	G	T	T	-	G	G	G	C	R	C	-	G	C	G	G	G	C	C	C	T	T	G
C. korlaense	SS-K2	C	T	T	-	A	A	C	C	A	G	-	C	C	-	-	G	C	A	T	A	A	C	C	-	G	T	G	T	T	-	G	G	G	C	A	C	C	G	C	G	G	G	C	C	C	T	T	G
C. korlaense	JX259382*	C	-	T	-	A	A	C	A	A	G	△	C	C	-	-	G	C	A	T	A	A	C	C	-	G	T	G	T	T	-	G	G	G	C	G	C	-	G	C	G	G	G	C	C	C	T	T	G
C. leucocladum	HM1945	C	T	T	-	A	A	C	A	A	G	-	C	C	-	-	G	C	A	T	A	A	C	C	-	G	T	G	T	T	-	G	G	G	C	A	C	-	G	C	G	G	G	C	C	C	T	T	G
C. mongolicum	HM1766	C	-	T	-	A	A	C	A	A	G	△	C	C	-	-	G	C	A	T	A	A	C	C	-	G	T	G	T	T	-	G	G	G	C	G	C	-	G	C	G	/	/	/	/	C	/	/	G
C. mongolicum	JX259385*	C	-	T	-	A	A	C	A	A	G	△	C	C	-	-	G	C	A	T	A	A	C	C	-	G	T	G	T	T	-	G	G	G	C	G	C	-	G	C	G	G	G	C	C	C	T	T	G
C. pumilum	SS-XS1	C	-	T	-	A	A	C	A	A	G	△	C	C	-	-	G	C	A	T	A	A	C	C	-	G	T	G	T	T	-	G	G	G	C	G	C	-	G	C	G	G	G	C	C	C	T	T	G
C. pumilum	JX987231*	C	-	T	-	A	A	C	A	A	G	△	C	C	-	-	G	C	A	T	A	A	C	C	-	G	T	G	T	T	-	G	G	A	C	G	C	-	G	C	G	A	G	C	C	C	T	T	G
C. roborowskii	SS-TL	C	-	T	-	A	A	C	A	A	G	△	C	C	-	-	G	C	A	T	A	A	C	C	-	G	T	G	T	T	-	G	G	G	C	G	C	-	G	C	G	G	G	C	C	C	T	T	G
C. roborowskii	SS-TL2	C	T	T	-	A	A	C	C	A	G	-	C	C	-	-	G	C	A	T	A	A	C	C	-	G	T	G	T	T	A	G	G	G	C	A	C	G	C	G	G	G	G	C	C	C	T	T	G
C. roborowskii	JX259386*	C	-	T	-	A	A	C	A	A	G	△	C	C	-	-	G	C	A	T	A	A	C	C	-	G	T	G	T	T	-	G	G	G	C	G	C	-	G	C	G	G	G	C	C	C	T	T	G
C. yengisaricum	SS-Y2	C	-	T	-	A	A	C	A	A	G	△	C	C	-	-	G	C	A	T	A	A	C	C	-	G	T	G	T	T	-	G	G	G	C	G	C	-	G	C	G	G	G	M	C	C	T	T	G
C. yengisaricum	SS-Y	C	-	T	-	A	A	C	A	A	G	△	C	C	-	-	G	C	A	T	A	A	C	C	-	G	T	G	T	T	-	G	G	G	C	G	C	-	G	C	G	G	G	C	C	C	T	T	G
C. yengisaricum	JX259391*	C	-	T	-	A	A	C	A	A	G	△	C	C	-	-	G	C	A	T	A	A	C	C	-	G	T	G	T	T	-	G	G	G	C	G	C	-	G	C	G	G	G	C	C	C	T	T	G
C. caput-medusae	HM1955	C	T	T	-	A	A	C	C	A	G	-	C	C	-	-	G	C	A	T	A	A	C	C	-	G	T	G	T	T	-	G	G	G	C	A	C	S	S	S	G	G	G	C	C	C	T	T	G
C. caput-medusae	SS-S	C	T	T	-	A	A	C	C	A	G	-	C	C	-	-	G	C	A	T	A	A	C	C	-	G	T	G	T	T	-	G	G	G	C	A	C	S	S	S	G	G	G	C	C	C	T	T	G
C. taklimakanense	SS-TK2	C	-	T	-	W	A	C	A	A	G	△	C	C	-	-	G	C	A	T	A	A	C	C	-	G	T	G	T	T	-	G	G	G	C	G	C	-	G	C	G	G	G	C	C	C	T	T	G
C. taklimakanense	JX259390*	C	-	T	-	A	G	C	A	A	G	△	C	C	-	-	G	C	A	T	A	A	C	C	-	G	T	G	T	T	-	G	G	G	C	G	C	-	G	C	G	G	G	C	C	C	T	T	G
C. squarrosum	SS-C	C	-	T	-	A	A	C	A	A	G	△	C	C	-	-	G	C	A	Y	A	A	C	C	-	G	T	G	T	T	-	G	G	G	C	A	C	G	C	G	G	G	G	C	C	C	T	T	G
C. juochiangense	SS-R2	C	-	T	-	A	A	C	A	A	G	△	C	C	-	-	G	C	A	T	A	A	C	C	-	G	T	G	T	T	-	G	G	G	C	G	C	-	G	C	G	G	G	C	C	C	T	T	G
C. juochiangense	JX259388*	C	-	T	-	A	A	C	A	A	G	△	C	C	-	-	G	C	A	T	A	A	C	C	-	G	T	G	T	T	-	G	G	G	C	G	C	-	G	C	G	G	G	C	C	C	T	T	G
C. rubicundum	HM1954	C	-	T	-	A	A	C	A	A	G	△	C	C	-	-	G	C	A	C	A	A	C	C	-	G	T	G	T	T	-	G	G	G	C	R	C	-	G	C	G	G	G	C	C	C	T	T	G
C. rubicundum	SS-HP	C	-	T	-	A	A	C	A	A	G	△	C	C	-	-	G	C	A	C	A	A	C	C	-	G	T	G	T	T	-	G	G	G	C	R	C	-	G	C	G	G	G	C	C	C	T	T	G
C. rubicundum	JN187107*	C	-	T	-	A	A	C	A	A	G	△	C	C	-	-	G	C	A	C	A	A	C	C	-	G	T	G	T	T	-	G	G	G	C	G	C	-	G	C	G	G	G	C	C	C	T	T	G
C. arich	KC585438*	T	-	T	-	-	A	A	A	A	A	CGGAAATC	T	T	-	-	G	-	G	T	A	A	T	A	A	A	G	G	C	T	-	G	-	G	G	A	G	-	-	-	G	G	G	C	C	A	T	T	C
C. azel	KC585431*	C	-	T	-	A	A	A	A	A	G	CGGAAATC	T	T	C	G	C	T	-	T	A	A	C	C	-	G	G	G	T	T	-	G	A	C	G	A	C	-	G	C	G	G	A	C	G	A	G	C	G
C. bungei	AB542775*	C	T	T	-	A	A	C	A	A	G	-	C	C	-	-	G	C	A	T	A	A	C	C	-	G	T	G	T	T	-	G	G	G	C	A	C	-	G	C	G	G	A	C	C	C	T	T	G
C. comosum	KC585422*	C	-	T	-	-	A	C	A	G	G	△	T	C	-	-	G	C	A	T	A	A	C	C	-	G	T	T	T	T	-	A	G	G	C	G	C	-	G	C	G	G	G	C	C	C	G	C	G
C. crinitum	AB542776*	C	T	T	-	A	A	C	A	A	G	-	C	C	-	-	G	C	A	T	A	T	C	C	-	G	T	G	T	T	-	G	G	G	C	A	C	-	G	C	G	G	G	C	C	C	T	T	G
C. molle	GQ206245*	C	T	T	-	A	A	C	A	A	G	-	C	C	-	G	G	C	A	T	A	A	C	C	-	G	T	G	T	T	-	G	G	G	C	A	C	-	G	C	G	G	G	C	C	C	T	T	G
C. persicum	AB542777*	C	T	T	-	A	A	C	A	A	G	-	C	C	-	-	G	C	A	T	A	A	C	C	-	G	T	G	T	T	-	G	G	G	C	A	C	-	G	C	G	G	A	C	C	C	T	T	G
C. polygonoides	AB542779*	C	T	T	-	A	A	C	A	A	G	-	C	C	-	-	G	C	A	T	A	T	C	C	-	G	T	G	T	T	-	G	G	G	C	A	C	-	G	C	G	G	G	C	C	C	T	T	G
C. zaidamense	KY316982*	/	/	/	/	/	/	/	/		/	/	C	C	-	-	G	C	A	C	A	A	C	C	-	G	T	G	T	T	-	G	G	G	C	G	C	-	G	C	G	G	G	C	C	C	T	T	G
[truncated: 10 more columns]
